# Supplementary material for: Photobiota of the Tropical Red Sea: Fatty Acid Profile Analysis and Nutritional Quality Assessments
Source: Molecules. 2025 Jan 31;30(3):621. doi: 10.3390/molecules30030621 (PMC11820627; doi:10.3390/molecules30030621)
Supplement: Supplementary file 1 [file molecules-30-00621-s001.zip]

Archive with 1 entries (1 files):
- molecules-3369667-supplementary.pdf
